# Supplementary material for: Kit Ligand and Kit receptor tyrosine kinase sustain synaptic inhibition of Purkinje cells
Source: eLife. 2024 Mar 27;12:RP89792. doi: 10.7554/eLife.89792 (PMC10972566; doi:10.7554/eLife.89792)
Supplement: Figure 1—source data 4. [file elife-89792-fig1-data4.zip]

Archive with 1 entries (1 files):
- Figure 1 Source Data 4 Labeled Blots.tif
